# Supplementary material for: Reliability and structural validity of the Danish Short 4-item version of the Center for Epidemiological Studies Depression Scale for Children (CES-DC4) in adolescents
Source: BMC Pediatr. 2022 Jul 2;22:388. doi: 10.1186/s12887-022-03451-7 (PMC9250219; doi:10.1186/s12887-022-03451-7)
Supplement: Supplementary file 1 — Additional file 1. [file 12887_2022_3451_MOESM1_ESM.xls]

## Sheet: Sheet1
record_id	redcap_event_name	redcap_repeat_instrument	redcap_repeat_instance	redcap_survey_identifier	my_first_instrument_timestamp	klasse	dato	alder	koen	ces_dc4_item12	ces_dc4_item15	ces_dc4_item18	ces_dc4_item20	scl_d6_item71	scl_d6_item14	scl_d6_item26	scl_d6_item30	scl_d6_item32	scl_d6_item57	my_first_instrument_complete
1	event_2_arm_1					1	2020-02-06 08:00:27	15	Dreng	Nogle gange	Slet ikke	Nogle gange	Nogle gange	Noget	Noget	Lidt	Lidt	Lidt	Lidt	Complete
1	event_1_arm_1	my_first_instrument	1			1	2020-01-23 09:00:27	15	Dreng	Lidt	Slet ikke	Lidt	En hel del	Noget	Lidt	Lidt	Lidt	Lidt	Lidt	Complete
2	event_2_arm_1					1	2020-02-06 08:00:27	16	Pige	Lidt	Slet ikke	Nogle gange	Nogle gange	Noget	Lidt	Noget	Slet ikke	Lidt	Noget	Complete
2	event_1_arm_1	my_first_instrument	1			1	2020-01-23 09:00:27	16	Pige	Nogle gange	Slet ikke	Lidt	Nogle gange	Slet ikke	Noget	En hel del	Lidt	Lidt	Slet ikke	Complete
3	event_2_arm_1					1	2020-02-06 08:00:27	16	Pige	Nogle gange	Lidt	Lidt	Nogle gange	Lidt	En hel del	Noget	Lidt	Slet ikke	Slet ikke	Complete
3	event_1_arm_1	my_first_instrument	1			1	2020-01-23 09:00:27	16	Pige	Nogle gange	Nogle gange	Lidt	Lidt	Noget	Noget	Noget	Lidt	Lidt	Lidt	Complete
4	event_2_arm_1					1	2020-02-06 08:00:27	15	Pige	Nogle gange	Slet ikke	Nogle gange	Lidt	En hel del	En hel del	En hel del	Lidt	Lidt	Noget	Complete
4	event_1_arm_1	my_first_instrument	1			1	2020-01-23 09:00:27	15	Pige	En hel del	Slet ikke	Lidt	Nogle gange	En hel del	Særdeles meget	Særdeles meget	Lidt	En hel del	En hel del	Complete
5	event_2_arm_1					1	2020-02-06 08:00:27	15	Dreng	Nogle gange	Slet ikke	Slet ikke	Lidt	Lidt	Lidt	Slet ikke	Slet ikke	Slet ikke	Slet ikke	Complete
5	event_1_arm_1	my_first_instrument	1			1	2020-01-23 09:00:27	15	Dreng	En hel del	Slet ikke	Slet ikke	Lidt	Noget	Lidt	Slet ikke	Slet ikke	Slet ikke	Slet ikke	Complete
6	event_2_arm_1					1	2020-02-06 08:00:27	15	Dreng	Nogle gange	Slet ikke	Slet ikke	Lidt	Noget	Noget	Lidt	Slet ikke	Slet ikke	Slet ikke	Complete
6	event_1_arm_1	my_first_instrument	1			1	2020-01-23 09:00:27	15	Dreng	En hel del	Slet ikke	Slet ikke	Slet ikke	Lidt	Noget	Lidt	Slet ikke	Noget	Noget	Complete
7	event_2_arm_1					1	2020-02-06 08:00:27	15	Pige	Nogle gange	Slet ikke	Lidt	Lidt	Lidt	Lidt	Lidt	Slet ikke	Slet ikke	Lidt	Complete
7	event_1_arm_1	my_first_instrument	1			1	2020-01-23 09:00:27	15	Pige	Nogle gange	Slet ikke	Lidt	Lidt	Noget	Noget	Slet ikke	Slet ikke	Slet ikke	Noget	Complete
8	event_2_arm_1					1	2020-02-06 08:00:27	15	Pige	En hel del		Lidt	Lidt	Noget		Lidt	Lidt	Slet ikke	Lidt	Complete
8	event_1_arm_1	my_first_instrument	1			1	2020-01-23 09:00:27	15	Pige	En hel del	Nogle gange	Nogle gange	Lidt	Noget	Lidt	Lidt	En hel del		Lidt	Complete
9	event_2_arm_1					1	2020-02-06 08:00:27	15	Pige	En hel del	Slet ikke	Lidt	Slet ikke	En hel del	Noget	Slet ikke	Lidt	Slet ikke	Slet ikke	Complete
9	event_1_arm_1	my_first_instrument	1			1	2020-01-23 09:00:27	15	Pige	En hel del	Slet ikke	Nogle gange	Lidt	Lidt	En hel del	Særdeles meget	Lidt	Slet ikke	Slet ikke	Complete
10	event_2_arm_1					1	2020-02-06 08:00:27	16	Pige	Nogle gange	Lidt	En hel del	Nogle gange	Noget	En hel del	En hel del	En hel del	Noget	Særdeles meget	Complete
10	event_1_arm_1	my_first_instrument	1			1	2020-01-23 09:00:27	16	Pige	Nogle gange	Lidt	En hel del	En hel del	En hel del	Noget	En hel del	Særdeles meget	En hel del	Noget	Complete
11	event_2_arm_1					1	2020-02-06 08:00:27	16	Dreng	En hel del	Slet ikke	Slet ikke	Nogle gange	Slet ikke	Lidt		Slet ikke	Slet ikke	En hel del	Complete
11	event_1_arm_1	my_first_instrument	1			1	2020-01-23 09:00:27	16	Dreng	En hel del	Slet ikke	Slet ikke	Nogle gange	Slet ikke	Slet ikke	Slet ikke	Slet ikke	Slet ikke	Slet ikke	Complete
12	event_2_arm_1					1	2020-02-06 08:00:27	15	Pige	En hel del	Nogle gange	Nogle gange	Lidt	Lidt	Noget	Lidt	Lidt	Slet ikke	Lidt	Complete
12	event_1_arm_1	my_first_instrument	1			1	2020-01-23 09:00:27	15	Pige	En hel del	Lidt	Nogle gange	En hel del	En hel del	En hel del	Noget	En hel del	Lidt	En hel del	Complete
13	event_2_arm_1					1	2020-02-06 08:00:27	15	Pige	Nogle gange	Lidt	En hel del	Nogle gange	Noget	En hel del	En hel del	En hel del	Slet ikke	Noget	Complete
13	event_1_arm_1	my_first_instrument	1			1	2020-01-23 09:00:27	15	Pige	Lidt	Lidt	En hel del	Nogle gange	En hel del	Noget		Særdeles meget	En hel del	Særdeles meget	Complete
14	event_2_arm_1					1	2020-02-06 08:00:27	15	Pige	En hel del	Slet ikke	Lidt	Nogle gange	Noget	Noget	Slet ikke	Slet ikke	Lidt	Lidt	Complete
14	event_1_arm_1	my_first_instrument	1			1	2020-01-23 09:00:27	15	Pige	En hel del	Slet ikke	Nogle gange	Lidt	Lidt	Lidt	Særdeles meget	Slet ikke	Slet ikke	Lidt	Complete
15	event_2_arm_1					1	2020-02-06 08:00:27	16	Pige	En hel del	Slet ikke	Lidt	Nogle gange	Slet ikke	Noget	Slet ikke	Slet ikke	Lidt	Lidt	Complete
15	event_1_arm_1	my_first_instrument	1			1	2020-01-23 09:00:27	16	Pige	Nogle gange	Slet ikke	Slet ikke	Lidt	Noget	Noget	Lidt	Slet ikke	Noget	Slet ikke	Complete
16	event_2_arm_1					1	2020-02-06 08:00:27	15	Dreng	Nogle gange	Lidt	Lidt	Lidt	Noget	Lidt	En hel del	En hel del	En hel del	Særdeles meget	Complete
16	event_1_arm_1	my_first_instrument	1			1	2020-01-23 09:00:27	15	Dreng	En hel del	Slet ikke	Nogle gange	Nogle gange	Lidt	Særdeles meget	En hel del	En hel del	En hel del	Særdeles meget	Complete
17	event_2_arm_1					1	2020-02-06 08:00:27	15	Dreng	En hel del	Slet ikke	Slet ikke	Slet ikke	Lidt	Lidt	Slet ikke	Slet ikke	Slet ikke	Slet ikke	Complete
17	event_1_arm_1	my_first_instrument	1			1	2020-01-23 09:00:27	15	Dreng	Nogle gange	Slet ikke	Lidt	Slet ikke	Lidt	Lidt	Slet ikke	Lidt	Slet ikke	Noget	Complete
18	event_2_arm_1					1	2020-02-06 08:00:27	15	Pige	En hel del	Slet ikke	Lidt	Slet ikke	Lidt	Noget	Lidt	Lidt	Slet ikke	Slet ikke	Complete
18	event_1_arm_1	my_first_instrument	1			1	2020-01-23 09:00:27	15	Pige	Nogle gange	Slet ikke	Lidt	Lidt	Lidt	Lidt	Noget	Slet ikke	Slet ikke	Slet ikke	Complete
19	event_2_arm_1																			Incomplete
19	event_1_arm_1	my_first_instrument	1			1	2020-01-23 09:00:27	16	Dreng	Nogle gange	Slet ikke	Slet ikke	Nogle gange	Lidt	Slet ikke	Slet ikke	Slet ikke	Slet ikke	Lidt	Complete
20	event_2_arm_1					1	2020-02-06 08:00:27	15	Dreng	Nogle gange	Slet ikke	Slet ikke	Lidt	Noget	Noget	Slet ikke	Slet ikke	Slet ikke	Noget	Complete
20	event_1_arm_1	my_first_instrument	1																	Incomplete
21	event_2_arm_1					2	2020-02-18 10:15:27	15	Dreng	En hel del	Slet ikke	Lidt	Slet ikke	Slet ikke	Lidt	Slet ikke	Slet ikke	Slet ikke	Lidt	Complete
21	event_1_arm_1	my_first_instrument	1			2	2020-01-31 09:45:27	15	Dreng	Nogle gange	Slet ikke			Noget	Lidt	Lidt	Lidt	Slet ikke	Lidt	Complete
22	event_2_arm_1					2	2020-02-18 10:15:27	16	Dreng	En hel del	Slet ikke	Slet ikke	Lidt	Lidt	Lidt	Slet ikke	Slet ikke	Slet ikke	Lidt	Complete
22	event_1_arm_1	my_first_instrument	1			2	2020-01-31 09:45:27	15	Dreng	Nogle gange	Slet ikke	Lidt	Lidt	Slet ikke	Lidt	Slet ikke	Slet ikke	Slet ikke		Complete
23	event_2_arm_1					2	2020-02-18 10:15:27	15	Dreng	En hel del	Lidt	Slet ikke	Lidt	Lidt	Noget	Noget	Lidt	Slet ikke	Slet ikke	Complete
23	event_1_arm_1	my_first_instrument	1			2	2020-01-31 09:45:27	15	Dreng	En hel del	Slet ikke	Lidt	Lidt	Lidt	Lidt	Lidt	Lidt	Slet ikke	Slet ikke	Complete
24	event_2_arm_1					2	2020-02-18 10:15:27	15	Dreng	En hel del	Slet ikke	Slet ikke	Lidt	Slet ikke	Slet ikke	En hel del	En hel del	Slet ikke	Slet ikke	Complete
24	event_1_arm_1	my_first_instrument	1			2	2020-01-31 09:45:27	15	Dreng	En hel del	Slet ikke	Slet ikke	Lidt	Slet ikke	Slet ikke	Lidt	Slet ikke	Slet ikke	Slet ikke	Complete
25	event_2_arm_1					2	2020-02-18 10:15:27	15	Dreng	En hel del	Slet ikke	Slet ikke	Nogle gange	Lidt	Lidt	En hel del	En hel del	Slet ikke	Lidt	Complete
25	event_1_arm_1	my_first_instrument	1			2	2020-01-31 09:45:27	15	Dreng	En hel del	Slet ikke	Slet ikke	Nogle gange	Lidt	Lidt	Lidt	Slet ikke	En hel del	Noget	Complete
26	event_2_arm_1					2	2020-02-18 10:15:27	15	Pige	En hel del	Slet ikke	Lidt	Nogle gange	Noget	Lidt	Slet ikke	Lidt	Slet ikke	Slet ikke	Complete
26	event_1_arm_1	my_first_instrument	1			2	2020-01-31 09:45:27	15	Pige	En hel del	Slet ikke	Slet ikke	Nogle gange	Lidt	Lidt	Slet ikke	Lidt	Lidt	Lidt	Complete
27	event_2_arm_1					2	2020-02-18 10:15:27	15	Dreng	Nogle gange	Slet ikke	Slet ikke	Nogle gange	Slet ikke	Slet ikke	Lidt	Slet ikke	Slet ikke	Slet ikke	Complete
27	event_1_arm_1	my_first_instrument	1			2	2020-01-31 09:45:27	15	Dreng	En hel del	Slet ikke	Lidt	Lidt	Slet ikke	Lidt	Noget	Lidt			Complete
28	event_2_arm_1					2	2020-02-18 10:15:27	16	Pige	Nogle gange	Slet ikke	Lidt	Lidt	Noget	Slet ikke	Noget	Lidt	En hel del	Lidt	Complete
28	event_1_arm_1	my_first_instrument	1			2	2020-01-31 09:45:27	15	Pige	En hel del	Slet ikke	Nogle gange	Lidt	En hel del	Særdeles meget	En hel del	En hel del	Slet ikke	En hel del	Complete
29	event_2_arm_1					2	2020-02-18 10:15:27	15	Dreng	En hel del	Slet ikke	Lidt	Lidt	Slet ikke	Lidt		Slet ikke	Slet ikke	Lidt	Complete
29	event_1_arm_1	my_first_instrument	1			2	2020-01-31 09:45:27	15	Dreng	En hel del	Slet ikke	Slet ikke	Nogle gange	Noget	Slet ikke	Lidt	Slet ikke	Slet ikke	Lidt	Complete
30	event_2_arm_1					2	2020-02-18 10:15:27	15	Pige	Nogle gange	Slet ikke	Lidt	Slet ikke	Noget	Lidt	Slet ikke	Lidt	Lidt	En hel del	Complete
30	event_1_arm_1	my_first_instrument	1			2	2020-01-31 09:45:27	15	Pige	Lidt	Slet ikke	Lidt	Nogle gange	En hel del	Noget	Lidt	Lidt	Noget	Lidt	Complete
31	event_2_arm_1					2	2020-02-18 10:15:27	15	Dreng	Nogle gange	Slet ikke	Lidt	Slet ikke	Lidt	Noget	Lidt	Lidt	Slet ikke	Slet ikke	Complete
31	event_1_arm_1	my_first_instrument	1			2	2020-01-31 09:45:27	15	Dreng	En hel del	Slet ikke	Slet ikke	Slet ikke	Slet ikke	Slet ikke	Slet ikke	Slet ikke	Slet ikke	Slet ikke	Complete
32	event_2_arm_1					2	2020-02-18 10:15:27	15	Pige	En hel del	Slet ikke	Slet ikke	Lidt	Slet ikke	Noget	Slet ikke	Slet ikke	Lidt	Slet ikke	Complete
32	event_1_arm_1	my_first_instrument	1			2	2020-01-31 09:45:27	15	Pige	En hel del	Slet ikke	Lidt	Nogle gange	Noget	Lidt	Slet ikke	Noget	Lidt	En hel del	Complete
33	event_2_arm_1					2	2020-02-18 10:15:27	15	Dreng	En hel del	Slet ikke	Lidt	Lidt	Lidt	Lidt	Slet ikke	Slet ikke	Slet ikke	Noget	Complete
33	event_1_arm_1	my_first_instrument	1			2	2020-01-31 09:45:27	15	Dreng	En hel del	Slet ikke	Lidt	Lidt	Lidt	Slet ikke	Lidt	Lidt	Slet ikke	Noget	Complete
34	event_2_arm_1					2	2020-02-18 10:15:27	16	Dreng	En hel del	Slet ikke	Lidt	Lidt	Lidt	Lidt	Slet ikke	Lidt	Slet ikke	Slet ikke	Complete
34	event_1_arm_1	my_first_instrument	1			2	2020-01-31 09:45:27	15	Dreng	Nogle gange	Slet ikke	Nogle gange	Lidt	Noget	Noget	Slet ikke	Lidt	Slet ikke	Slet ikke	Complete
35	event_2_arm_1					2	2020-02-18 10:15:27	15	Pige	Lidt	En hel del	Nogle gange	Nogle gange	Lidt	Lidt	En hel del	Lidt		Noget	Complete
35	event_1_arm_1	my_first_instrument	1			2	2020-01-31 09:45:27	15	Pige	En hel del	Nogle gange	Lidt		Lidt	Noget	Noget	Noget	Slet ikke	Lidt	Complete
36	event_2_arm_1																			Incomplete
36	event_1_arm_1	my_first_instrument	1			2	2020-01-31 09:45:27	16	Pige	En hel del	Slet ikke	Slet ikke	Nogle gange	Noget	Lidt	Slet ikke	Lidt	Slet ikke	Slet ikke	Complete
37	event_2_arm_1																			Incomplete
37	event_1_arm_1	my_first_instrument	1			2	2020-01-31 09:45:27	15	Dreng	En hel del	Slet ikke	Slet ikke	Lidt	Slet ikke	Slet ikke	Lidt		Slet ikke	Lidt	Complete
38	event_2_arm_1																			Incomplete
38	event_1_arm_1	my_first_instrument	1			2	2020-01-31 09:45:27	15	Dreng	En hel del	Slet ikke	Slet ikke	Lidt	Slet ikke	Slet ikke	Lidt		Slet ikke	Lidt	Complete
39	event_2_arm_1																			Incomplete
39	event_1_arm_1	my_first_instrument	1			2	2020-01-31 09:45:27	15	Pige	En hel del	Slet ikke	Lidt	Nogle gange	Slet ikke	Noget	Slet ikke	Lidt	Slet ikke	Lidt	Complete
40	event_2_arm_1																			Incomplete
40	event_1_arm_1	my_first_instrument	1			2	2020-01-31 09:45:27	15	Dreng	En hel del	Slet ikke	Slet ikke	Slet ikke	En hel del	Lidt	Slet ikke	Slet ikke	Slet ikke	En hel del	Complete
41	event_2_arm_1																			Incomplete
41	event_1_arm_1	my_first_instrument	1			2	2020-01-31 09:45:27	15	Dreng	En hel del	Lidt	Slet ikke	Lidt	Lidt	Noget	Lidt	Slet ikke	Noget	Lidt	Complete
42	event_2_arm_1																			Incomplete
42	event_1_arm_1	my_first_instrument	1			2	2020-01-31 09:45:27	15		En hel del	Slet ikke	Slet ikke	Lidt	Lidt	Lidt	Slet ikke	Lidt	Lidt	Lidt	Complete
43	event_2_arm_1					2	2020-02-18 10:15:27	15	Pige	En hel del	Slet ikke	Lidt	Lidt	Slet ikke	Slet ikke	Slet ikke	Lidt	Slet ikke	Lidt	Complete
43	event_1_arm_1	my_first_instrument	1																	Incomplete
44	event_2_arm_1					2	2020-02-18 10:15:27	15		En hel del	Slet ikke	Slet ikke	Nogle gange	Lidt	Lidt	Slet ikke	Slet ikke	Slet ikke	Lidt	Complete
44	event_1_arm_1	my_first_instrument	1																	Incomplete
45	event_2_arm_1					2	2020-02-18 10:15:27	15	Pige	Nogle gange	Slet ikke	Lidt	Lidt		Lidt	Slet ikke	Slet ikke	Slet ikke	Slet ikke	Complete
45	event_1_arm_1	my_first_instrument	1																	Incomplete
46	event_2_arm_1					2	2020-02-18 10:15:27	16	Pige	En hel del	Slet ikke	Lidt	Lidt	Lidt	Lidt	Slet ikke	Lidt	Slet ikke	Slet ikke	Complete
46	event_1_arm_1	my_first_instrument	1																	Incomplete
47	event_2_arm_1					3	2020-03-04 13:00:27	15	Pige	En hel del	Lidt	Lidt	Lidt	Slet ikke	Lidt	Lidt	Lidt	Slet ikke	Slet ikke	Complete
47	event_1_arm_1	my_first_instrument	1			3	2020-02-19 13:00:27	15	Pige	Nogle gange	Lidt	Nogle gange	Nogle gange	Lidt	Noget	Lidt	Lidt	Slet ikke	Lidt	Complete
48	event_2_arm_1					3	2020-03-04 13:00:27	15	Pige	En hel del	Slet ikke	Lidt	Lidt		Slet ikke		Slet ikke	Slet ikke	Slet ikke	Complete
48	event_1_arm_1	my_first_instrument	1			3	2020-02-19 13:00:27	15	Pige	En hel del	Lidt	Lidt	Lidt	Slet ikke	Slet ikke	Lidt	Lidt	Lidt	Slet ikke	Complete
49	event_2_arm_1					3	2020-03-04 13:00:27	15	Dreng	Nogle gange	Slet ikke	En hel del	En hel del	Noget	Lidt	Slet ikke	Lidt	En hel del	Slet ikke	Complete
49	event_1_arm_1	my_first_instrument	1			3	2020-02-19 13:00:27	15	Dreng	Nogle gange	Slet ikke	Lidt	En hel del	Lidt	Særdeles meget		En hel del	Noget	En hel del	Complete
50	event_2_arm_1					3	2020-03-04 13:00:27	15	Dreng	Nogle gange	Lidt	Nogle gange	Nogle gange	En hel del	En hel del	En hel del	Særdeles meget	Lidt	Noget	Complete
50	event_1_arm_1	my_first_instrument	1			3	2020-02-19 13:00:27	15	Dreng	Nogle gange	Slet ikke	Nogle gange	Lidt	En hel del	En hel del	Noget	Noget	Lidt	Noget	Complete
51	event_2_arm_1					3	2020-03-04 13:00:27	16	Dreng	En hel del	Slet ikke	Slet ikke	Lidt	Slet ikke	Lidt	Slet ikke	Slet ikke	Lidt	Slet ikke	Complete
51	event_1_arm_1	my_first_instrument	1			3	2020-02-19 13:00:27	15	Dreng	Nogle gange	Slet ikke	Nogle gange	Nogle gange	Lidt	Lidt	Slet ikke	Slet ikke	Slet ikke	Lidt	Complete
52	event_2_arm_1					3	2020-03-04 13:00:27	15	Pige	Nogle gange	Nogle gange	Nogle gange	Lidt	Lidt	Lidt	En hel del	Lidt	Lidt	Noget	Complete
52	event_1_arm_1	my_first_instrument	1			3	2020-02-19 13:00:27	15	Pige	Lidt	En hel del	En hel del	Lidt	En hel del	En hel del	Lidt	En hel del	Lidt	Lidt	Complete
53	event_2_arm_1					3	2020-03-04 13:00:27	16	Dreng	En hel del	Lidt	Lidt		Noget	Lidt	Lidt	Lidt	Slet ikke	Slet ikke	Complete
53	event_1_arm_1	my_first_instrument	1			3	2020-02-19 13:00:27	16	Dreng	En hel del	Slet ikke	Lidt	Nogle gange	Lidt	Lidt	Lidt	Lidt	Slet ikke	Slet ikke	Complete
54	event_2_arm_1					3	2020-03-04 13:00:27	15	Pige	En hel del	Slet ikke	Slet ikke	Lidt	Lidt	Lidt	Slet ikke	Slet ikke	Slet ikke	Slet ikke	Complete
54	event_1_arm_1	my_first_instrument	1			3	2020-02-19 13:00:27	16	Pige	En hel del	Slet ikke	Slet ikke	Lidt	Slet ikke	Lidt	Slet ikke	Slet ikke	Slet ikke	Slet ikke	Complete
55	event_2_arm_1					3	2020-03-04 13:00:27	15	Pige	En hel del	Slet ikke	Slet ikke	Slet ikke	Slet ikke	Lidt	Lidt	Lidt	Slet ikke	Slet ikke	Complete
55	event_1_arm_1	my_first_instrument	1			3	2020-02-19 13:00:27	15	Pige	Nogle gange	Slet ikke	Nogle gange	Nogle gange	Noget	Lidt	En hel del	Noget	Lidt	Lidt	Complete
56	event_2_arm_1					3	2020-03-04 13:00:27	15	Dreng	En hel del	Slet ikke	Slet ikke	En hel del	Slet ikke	Lidt	Slet ikke	Slet ikke	Lidt	Slet ikke	Complete
56	event_1_arm_1	my_first_instrument	1			3	2020-02-19 13:00:27	15	Dreng	Nogle gange	Slet ikke	Nogle gange	Nogle gange	Lidt	Lidt	Slet ikke	Lidt	Slet ikke	Slet ikke	Complete
57	event_2_arm_1					3	2020-03-04 13:00:27	16	Pige	Nogle gange	Lidt	Nogle gange	Lidt	Lidt	En hel del	Slet ikke	Lidt	Noget	Lidt	Complete
57	event_1_arm_1	my_first_instrument	1			3	2020-02-19 13:00:27	16	Pige	Nogle gange	Lidt	Lidt	Lidt	Lidt	En hel del	Lidt	Lidt	Lidt	Slet ikke	Complete
58	event_2_arm_1					3	2020-03-04 13:00:27	15	Pige	Nogle gange	Lidt	Lidt	Slet ikke	Slet ikke	Slet ikke	Slet ikke	Lidt	Slet ikke	Slet ikke	Complete
58	event_1_arm_1	my_first_instrument	1			3	2020-02-19 13:00:27	15	Pige	En hel del	Lidt	Slet ikke	Slet ikke	Slet ikke	Slet ikke	Slet ikke	Slet ikke	En hel del	Slet ikke	Complete
59	event_2_arm_1					3	2020-03-04 13:00:27	15	Dreng	En hel del	Slet ikke	Slet ikke	Lidt	Slet ikke	Slet ikke	Lidt	Slet ikke	Slet ikke	Lidt	Complete
59	event_1_arm_1	my_first_instrument	1			3	2020-02-19 13:00:27	15	Dreng	En hel del	Slet ikke	Slet ikke	Lidt	Slet ikke	Lidt	Slet ikke	Slet ikke	Slet ikke	Lidt	Complete
60	event_2_arm_1					3	2020-03-04 13:00:27	16	Dreng	En hel del	Slet ikke	Slet ikke	Nogle gange	Slet ikke	Slet ikke	Slet ikke	Lidt	Slet ikke	Lidt	Complete
60	event_1_arm_1	my_first_instrument	1			3	2020-02-19 13:00:27	16	Dreng	En hel del	Slet ikke	Slet ikke	Lidt	Slet ikke	Lidt	Slet ikke	Slet ikke	Slet ikke	Slet ikke	Complete
61	event_2_arm_1					3	2020-03-04 13:00:27	16	Dreng	En hel del	Slet ikke	Slet ikke	Slet ikke	Slet ikke	Lidt	Slet ikke	Slet ikke	Slet ikke	Slet ikke	Complete
61	event_1_arm_1	my_first_instrument	1			3	2020-02-19 13:00:27	16	Dreng	En hel del	Slet ikke	Slet ikke	Nogle gange	Lidt	Lidt	Lidt	Slet ikke	Slet ikke	Slet ikke	Complete
62	event_2_arm_1					3	2020-03-04 13:00:27	15	Dreng	En hel del	Slet ikke	Slet ikke	Lidt	Slet ikke	Lidt	Slet ikke	Slet ikke	Slet ikke	Slet ikke	Complete
62	event_1_arm_1	my_first_instrument	1			3	2020-02-19 13:00:27	15	Dreng	En hel del	Slet ikke	Slet ikke	Lidt	Lidt	Slet ikke	Slet ikke	Slet ikke	Slet ikke	Slet ikke	Complete
63	event_2_arm_1					3	2020-03-04 13:00:27	15	Pige	En hel del	Slet ikke	Slet ikke	Slet ikke	Slet ikke	Lidt	Lidt	Lidt	Slet ikke	Slet ikke	Complete
63	event_1_arm_1	my_first_instrument	1			3	2020-02-19 13:00:27	15	Pige	Nogle gange	Slet ikke	Slet ikke	Lidt	Slet ikke	Lidt	Noget	Lidt	Slet ikke	Lidt	Complete
64	event_2_arm_1					3	2020-03-04 13:00:27	15	Dreng	En hel del	Slet ikke	Slet ikke	Lidt	Slet ikke	Slet ikke	Slet ikke	Slet ikke	Slet ikke	Slet ikke	Complete
64	event_1_arm_1	my_first_instrument	1			3	2020-02-19 13:00:27	15	Dreng	En hel del	Slet ikke		Lidt	Lidt	Slet ikke	Slet ikke	Slet ikke	Slet ikke	Slet ikke	Complete
65	event_2_arm_1																			Incomplete
65	event_1_arm_1	my_first_instrument	1			3	2020-02-19 13:00:27	15	Dreng	En hel del	Slet ikke	Lidt	Lidt	Lidt	Lidt	Slet ikke	Slet ikke	Slet ikke	Lidt	Complete
66	event_2_arm_1																			Incomplete
66	event_1_arm_1	my_first_instrument	1			3	2020-02-19 13:00:27	17	Dreng	En hel del	Slet ikke	Slet ikke	Slet ikke	Slet ikke	Slet ikke	Slet ikke	Slet ikke	Slet ikke	Noget	Complete
67	event_2_arm_1																			Incomplete
67	event_1_arm_1	my_first_instrument	1			3	2020-02-19 13:00:27	15	Dreng	Nogle gange	Lidt	Nogle gange	En hel del	Noget		Noget	Noget	Lidt		Complete
68	event_2_arm_1																			Incomplete
68	event_1_arm_1	my_first_instrument	1			3	2020-02-19 13:00:27	15	Pige	Nogle gange	Slet ikke	Lidt	Nogle gange	En hel del	En hel del	Noget	En hel del	En hel del	Noget	Complete
69	event_2_arm_1					3	2020-03-04 13:00:27	16	Pige	Nogle gange	Lidt	Slet ikke	Lidt	Lidt	Lidt	Slet ikke	Slet ikke	Slet ikke	Slet ikke	Complete
69	event_1_arm_1	my_first_instrument	1																	Incomplete
70	event_2_arm_1					3	2020-03-04 13:00:27	15	Dreng	En hel del	Slet ikke	Slet ikke	Nogle gange	Slet ikke	Lidt	Slet ikke	Slet ikke	Slet ikke	Slet ikke	Complete
70	event_1_arm_1	my_first_instrument	1																	Incomplete
71	event_2_arm_1					3	2020-03-04 13:00:27	15	Pige	Nogle gange	Slet ikke	Lidt	Nogle gange	Lidt	Lidt	Lidt	Lidt	Lidt	Lidt	Complete
71	event_1_arm_1	my_first_instrument	1																	Incomplete
72	event_2_arm_1					4	2020-03-04 13:00:27	15	Dreng	En hel del	Slet ikke	Slet ikke	Lidt	Slet ikke	Lidt	Slet ikke	Slet ikke	Slet ikke	Lidt	Complete
72	event_1_arm_1	my_first_instrument	1			4	2020-02-19 13:00:27	15	Dreng	En hel del	Slet ikke	Lidt	Lidt	Slet ikke	Lidt	Slet ikke	Lidt	Slet ikke	Slet ikke	Complete
73	event_2_arm_1					4	2020-03-04 13:00:27	16	Dreng	Lidt	Nogle gange	Nogle gange	Lidt	En hel del	Særdeles meget	En hel del	Noget	Noget	En hel del	Complete
73	event_1_arm_1	my_first_instrument	1			4	2020-02-19 13:00:27	16	Dreng	Lidt	Lidt	Nogle gange	En hel del	En hel del	Særdeles meget	Lidt	En hel del	Noget	En hel del	Complete
74	event_2_arm_1					4	2020-03-04 13:00:27	15	Pige	Lidt	Slet ikke	Lidt	Nogle gange	Noget	Noget	Noget	Noget	Noget	Noget	Complete
74	event_1_arm_1	my_first_instrument	1			4	2020-02-19 13:00:27	15	Pige	Nogle gange	Slet ikke	Slet ikke	Nogle gange	Noget	Noget	Noget	Noget	Noget	Noget	Complete
75	event_2_arm_1					4	2020-03-04 13:00:27	16	Dreng	En hel del	Slet ikke	Lidt	Slet ikke	Slet ikke	Lidt	Lidt	Lidt	Slet ikke	Slet ikke	Complete
75	event_1_arm_1	my_first_instrument	1			4	2020-02-19 13:00:27	16	Dreng	En hel del	Slet ikke	Slet ikke	En hel del	Slet ikke	Særdeles meget	Slet ikke	Slet ikke	Slet ikke	Slet ikke	Complete
76	event_2_arm_1					4	2020-03-04 13:00:27	15	Dreng	En hel del	Slet ikke	Lidt	Nogle gange	Lidt	Lidt	Slet ikke	Slet ikke	Slet ikke	Lidt	Complete
76	event_1_arm_1	my_first_instrument	1			4	2020-02-19 13:00:27	15	Dreng	En hel del	Slet ikke	Nogle gange	En hel del	Lidt	Lidt	Lidt	Slet ikke	Slet ikke	Lidt	Complete
77	event_2_arm_1					4	2020-03-04 13:00:27	15	Dreng	Nogle gange	Slet ikke	Slet ikke	Lidt	Slet ikke	Lidt	Slet ikke	Slet ikke	Lidt	Slet ikke	Complete
77	event_1_arm_1	my_first_instrument	1			4	2020-02-19 13:00:27	15	Dreng	En hel del	Slet ikke	Slet ikke	Nogle gange	Lidt	Lidt	Slet ikke	Slet ikke	Slet ikke	Slet ikke	Complete
78	event_2_arm_1					4	2020-03-04 13:00:27	15	Dreng	En hel del	Slet ikke	Slet ikke	Slet ikke	Slet ikke	Slet ikke	Slet ikke	Slet ikke	Slet ikke	En hel del	Complete
78	event_1_arm_1	my_first_instrument	1			4	2020-02-19 13:00:27	15	Dreng	En hel del	Slet ikke	Slet ikke		Noget	Slet ikke	Slet ikke	Slet ikke	Slet ikke	Særdeles meget	Complete
79	event_2_arm_1					4	2020-03-04 13:00:27	16	Dreng	En hel del	Nogle gange	Nogle gange	Nogle gange	Lidt	Lidt	Slet ikke	Lidt	Slet ikke	Lidt	Complete
79	event_1_arm_1	my_first_instrument	1			4	2020-02-19 13:00:27	16	Dreng	En hel del	Slet ikke	Lidt	Lidt	Lidt	Lidt	Slet ikke	Slet ikke	Slet ikke	Noget	Complete
80	event_2_arm_1					4	2020-03-04 13:00:27	15	Pige	En hel del	Nogle gange	Lidt	Lidt	Slet ikke	Lidt	En hel del	Noget	Slet ikke	En hel del	Complete
80	event_1_arm_1	my_first_instrument	1			4	2020-02-19 13:00:27	15	Pige	Nogle gange	Slet ikke	Nogle gange	Slet ikke	Lidt	Noget	En hel del	Noget	Slet ikke	En hel del	Complete
81	event_2_arm_1					4	2020-03-04 13:00:27	15	Dreng	En hel del	Slet ikke	Slet ikke	Lidt	Slet ikke	Slet ikke	Slet ikke	Slet ikke	Lidt	Slet ikke	Complete
81	event_1_arm_1	my_first_instrument	1			4	2020-02-19 13:00:27	15	Dreng	En hel del	Slet ikke	Slet ikke	Lidt	Lidt	Lidt	Slet ikke	Lidt	Slet ikke	Lidt	Complete
82	event_2_arm_1					4	2020-03-04 13:00:27	15	Pige	En hel del	Slet ikke	Slet ikke	Lidt	Lidt	Lidt	Slet ikke	Slet ikke	Slet ikke	Noget	Complete
82	event_1_arm_1	my_first_instrument	1			4	2020-02-19 13:00:27	15	Pige	Nogle gange	Lidt	Lidt	Lidt	Slet ikke	Slet ikke	Lidt	Slet ikke	Lidt	Slet ikke	Complete
83	event_2_arm_1					4	2020-03-04 13:00:27	15	Dreng	Nogle gange	Lidt	Nogle gange	En hel del	Lidt	En hel del	Lidt	En hel del	Slet ikke	Noget	Complete
83	event_1_arm_1	my_first_instrument	1			4	2020-02-19 13:00:27	15	Dreng	Nogle gange	Slet ikke	Nogle gange	En hel del	Lidt	Noget	Lidt	En hel del	Lidt	Noget	Complete
84	event_2_arm_1					4	2020-03-04 13:00:27	15	Pige	En hel del	Slet ikke	Slet ikke	Lidt	Lidt	Lidt	Lidt	Lidt	Noget	Noget	Complete
84	event_1_arm_1	my_first_instrument	1			4	2020-02-19 13:00:27	15	Pige	Nogle gange	Slet ikke	Slet ikke	Nogle gange	Slet ikke	Noget	Lidt	Lidt	Lidt	Lidt	Complete
85	event_2_arm_1					4	2020-03-04 13:00:27	15	Dreng	En hel del	Slet ikke	Slet ikke	Lidt	Lidt	Lidt	Lidt	Lidt	Slet ikke	Noget	Complete
85	event_1_arm_1	my_first_instrument	1			4	2020-02-19 13:00:27	15	Dreng	En hel del	Slet ikke	Slet ikke	Lidt	Lidt	Lidt	Slet ikke	Slet ikke	Slet ikke	Lidt	Complete
86	event_2_arm_1					4	2020-03-04 13:00:27	15	Dreng	En hel del	Slet ikke	Lidt	Nogle gange	Noget	Lidt	Lidt	Slet ikke	Slet ikke	Lidt	Complete
86	event_1_arm_1	my_first_instrument	1			4	2020-02-19 13:00:27	15	Dreng	En hel del	Slet ikke	Slet ikke	En hel del	Lidt	Lidt	Slet ikke	Slet ikke	Slet ikke	Lidt	Complete
87	event_2_arm_1					4	2020-03-04 13:00:27	15	Dreng	Nogle gange	Slet ikke	Lidt	Nogle gange	Særdeles meget	En hel del	Noget	Slet ikke	Slet ikke	Noget	Complete
87	event_1_arm_1	my_first_instrument	1			4	2020-02-19 13:00:27	15	Dreng	En hel del	Slet ikke	Slet ikke	En hel del	Noget	En hel del	Lidt	Slet ikke	En hel del	Noget	Complete
88	event_2_arm_1					4	2020-03-04 13:00:27	15	Pige	Nogle gange	Lidt	Lidt	Nogle gange	En hel del	Noget	Lidt	Lidt	Noget	Slet ikke	Complete
88	event_1_arm_1	my_first_instrument	1			4	2020-02-19 13:00:27	15	Pige	En hel del	Lidt	Lidt	Nogle gange	Slet ikke	Noget	Slet ikke	Lidt	Lidt	Slet ikke	Complete
89	event_2_arm_1																			Incomplete
89	event_1_arm_1	my_first_instrument	1			4	2020-02-19 13:00:27	15	Dreng	En hel del	Slet ikke	Lidt	Nogle gange	Lidt	Noget	Slet ikke	Slet ikke	Lidt	Lidt	Complete
90	event_2_arm_1																			Incomplete
90	event_1_arm_1	my_first_instrument	1			4	2020-02-19 13:00:27	15	Pige	Nogle gange	Lidt	Lidt	Nogle gange	Noget	Lidt	Særdeles meget	Lidt	Noget	En hel del	Complete
91	event_2_arm_1																			Incomplete
91	event_1_arm_1	my_first_instrument	1			4	2020-02-19 13:00:27	16	Pige	Nogle gange	Slet ikke		En hel del	Slet ikke	Noget	Slet ikke	Lidt	Noget	Lidt	Complete
92	event_2_arm_1					4	2020-03-04 13:00:27	15	Pige	Nogle gange	Nogle gange	Nogle gange	Nogle gange	En hel del	En hel del	Noget	En hel del	En hel del	En hel del	Complete
92	event_1_arm_1	my_first_instrument	1																	Incomplete
93	event_2_arm_1					5	2020-03-04 13:00:27	15	Pige	Nogle gange	Lidt	Lidt	En hel del	Noget	En hel del	En hel del	Lidt	Slet ikke	En hel del	Complete
93	event_1_arm_1	my_first_instrument	1			5	2020-02-19 13:00:27	15	Pige	En hel del	Slet ikke	Lidt	Lidt	En hel del	Slet ikke	Noget	Lidt		Noget	Complete
94	event_2_arm_1					5	2020-03-04 13:00:27	15	Dreng	En hel del	Slet ikke	Slet ikke	Lidt	Lidt	Lidt	Lidt	Slet ikke	Slet ikke	Slet ikke	Complete
94	event_1_arm_1	my_first_instrument	1			5	2020-02-19 13:00:27	15	Dreng	En hel del	Slet ikke	Lidt	Lidt	Slet ikke	Slet ikke	Slet ikke	Lidt	Slet ikke	Lidt	Complete
95	event_2_arm_1					5	2020-03-04 13:00:27	15	Pige	En hel del	Slet ikke	Lidt	Lidt	Lidt	Noget	Slet ikke	Slet ikke	Slet ikke	Slet ikke	Complete
95	event_1_arm_1	my_first_instrument	1			5	2020-02-19 13:00:27	15	Pige	En hel del	Slet ikke	Lidt	Lidt	Lidt	Slet ikke	Slet ikke	Slet ikke	Slet ikke	Lidt	Complete
96	event_2_arm_1					5	2020-03-04 13:00:27	15	Pige	En hel del	Slet ikke	Slet ikke	Lidt	Slet ikke	Lidt	Slet ikke	Slet ikke	Slet ikke	Lidt	Complete
96	event_1_arm_1	my_first_instrument	1			5	2020-02-19 13:00:27	15	Pige	En hel del	Slet ikke	Slet ikke	Lidt		Lidt				Slet ikke	Complete
97	event_2_arm_1					5	2020-03-04 13:00:27	15	Dreng	En hel del	Slet ikke	Slet ikke	Lidt	Noget	Lidt	Slet ikke		Slet ikke	Slet ikke	Complete
97	event_1_arm_1	my_first_instrument	1			5	2020-02-19 13:00:27	15	Dreng	En hel del	Slet ikke	Slet ikke	En hel del	Lidt	Lidt	Slet ikke	Slet ikke	Slet ikke	Lidt	Complete
98	event_2_arm_1					5	2020-03-04 13:00:27	15	Pige	En hel del	Lidt	Lidt	Lidt	Slet ikke	En hel del	Noget	Lidt	Lidt	Slet ikke	Complete
98	event_1_arm_1	my_first_instrument	1			5	2020-02-19 13:00:27	15	Pige	En hel del	Nogle gange	Lidt	Nogle gange	Slet ikke	Lidt	Lidt	Lidt	Lidt	Slet ikke	Complete
99	event_2_arm_1					5	2020-03-04 13:00:27	16	Pige	Nogle gange	Slet ikke	Lidt	En hel del	Noget	Lidt	En hel del	Noget	Lidt	Noget	Complete
99	event_1_arm_1	my_first_instrument	1			5	2020-02-19 13:00:27	15	Pige			Nogle gange	En hel del	En hel del	Noget	Noget	Særdeles meget	Lidt	En hel del	Complete
100	event_2_arm_1					5	2020-03-04 13:00:27	15	Dreng	En hel del	Slet ikke	Slet ikke	Slet ikke	Lidt	Lidt	Slet ikke	Slet ikke	Slet ikke	Slet ikke	Complete
100	event_1_arm_1	my_first_instrument	1			5	2020-02-19 13:00:27	15	Dreng	En hel del	Slet ikke	Slet ikke	En hel del	Slet ikke	Noget	Slet ikke	Slet ikke	Noget	Lidt	Complete
101	event_2_arm_1					5	2020-03-04 13:00:27	15	Dreng	En hel del	Slet ikke	Slet ikke	Lidt	Lidt	Slet ikke	Slet ikke	Lidt	Slet ikke	Slet ikke	Complete
101	event_1_arm_1	my_first_instrument	1			5	2020-02-19 13:00:27	15	Dreng	En hel del	Slet ikke	Lidt	Lidt	Slet ikke	Slet ikke	Slet ikke	Lidt	Lidt	Slet ikke	Complete
102	event_2_arm_1					5	2020-03-04 13:00:27	15	Dreng	En hel del	Slet ikke	Slet ikke	Lidt	Slet ikke	Lidt	Noget	Slet ikke		Lidt	Complete
102	event_1_arm_1	my_first_instrument	1			5	2020-02-19 13:00:27	15	Dreng	En hel del	Slet ikke	Slet ikke	Nogle gange	Slet ikke	Slet ikke	Lidt	Slet ikke	Slet ikke	Slet ikke	Complete
103	event_2_arm_1					5	2020-03-04 13:00:27	15	Pige	En hel del	Slet ikke	Lidt	Nogle gange	Noget	Lidt	Lidt	Noget	Lidt	Noget	Complete
103	event_1_arm_1	my_first_instrument	1			5	2020-02-19 13:00:27	15	Pige	En hel del	Slet ikke	Lidt	Lidt	Noget	Lidt	Lidt	Slet ikke	Slet ikke	Lidt	Complete
104	event_2_arm_1																			Incomplete
104	event_1_arm_1	my_first_instrument	1			5	2020-02-19 13:00:27	15	Pige	En hel del	Slet ikke	Slet ikke	Slet ikke	Slet ikke	Slet ikke	Slet ikke	Slet ikke	Slet ikke	Slet ikke	Complete
105	event_2_arm_1																			Incomplete
105	event_1_arm_1	my_first_instrument	1			5	2020-02-19 13:00:27	15	Dreng	En hel del	Slet ikke	Slet ikke	Lidt	Noget	Noget	Noget	Slet ikke	Noget	Lidt	Complete
106	event_2_arm_1																			Incomplete
106	event_1_arm_1	my_first_instrument	1			5	2020-02-19 13:00:27	15	Pige	En hel del	Nogle gange	Nogle gange	En hel del	En hel del	Noget	Lidt	En hel del	Slet ikke	Lidt	Complete
107	event_2_arm_1																			Incomplete
107	event_1_arm_1	my_first_instrument	1			5	2020-02-19 13:00:27	15	Dreng	En hel del	Slet ikke	Slet ikke	Nogle gange	Slet ikke	Noget	Slet ikke	Slet ikke	Slet ikke	En hel del	Complete
108	event_2_arm_1																			Incomplete
108	event_1_arm_1	my_first_instrument	1			5	2020-02-19 13:00:27	15	Pige	En hel del	Slet ikke	Lidt	Lidt	Lidt	Noget	En hel del	Lidt	Lidt	Noget	Complete
109	event_2_arm_1																			Incomplete
109	event_1_arm_1	my_first_instrument	1			5	2020-02-19 13:00:27	15	Pige	En hel del	En hel del	Nogle gange	Lidt	Lidt	Lidt	En hel del	Noget	Slet ikke	Lidt	Complete
110	event_2_arm_1																			Incomplete
110	event_1_arm_1	my_first_instrument	1			5	2020-02-19 13:00:27	15	Dreng	Nogle gange	Slet ikke	Nogle gange	En hel del	Særdeles meget	Lidt	Lidt	Noget	Noget	Særdeles meget	Complete
111	event_2_arm_1					5	2020-03-04 13:00:27	15	Pige	En hel del	Slet ikke	Nogle gange	Nogle gange	Noget	Noget	Slet ikke	Lidt	Slet ikke	Slet ikke	Complete
111	event_1_arm_1	my_first_instrument	1																	Incomplete
112	event_2_arm_1					5	2020-03-04 13:00:27	16	Pige		Slet ikke	Slet ikke	Slet ikke	Slet ikke	Slet ikke	Slet ikke	Slet ikke	Slet ikke	Slet ikke	Complete
112	event_1_arm_1	my_first_instrument	1																	Incomplete
